# Supplementary material for: Marker-assisted introgression of a QTL region to improve rust resistance in three elite and popular varieties of peanut (Arachis hypogaea L.)
Source: Theor Appl Genet. 2014 Jun 14;127(8):1771–81. doi: 10.1007/s00122-014-2338-3 (PMC4110420; doi:10.1007/s00122-014-2338-3)
Supplement: Supplementary file 1 — Supplementary material 1 (XLS 32 kb) [file 122_2014_2338_MOESM1_ESM.xls]

## Sheet: ESM Table 1
ESM Table 1: Details of number of seeds harvested, plants screened and positive plants for all the three crosses and generations
Target variety	Markers	F1				BC1F1				BC2F1				BC3F1				BC2F2				BC3F2
		Seed planted	Analyzed	Scorable bands	True F1s	Seed planted	Analyzed	Scorable bands	Heterozygotes	Seed planted	Analyzed	Scorable bands	Heterozygotes	Seed planted	Analyzed	Scorable bands	Heterozygotes	Seed planted	Analyzed	Scorable bands	Homozygotes	Seed planted	Analyzed	Scorable bands	Homozygotes
ICGV 91114	IPAHM103	36	36	34	32	120	94	92	44	78	71	68	20	118	115	110	38	100	75	71	48	216	216	207	137
	GM2301	NU	-	-	-	120	94	93	35	78	71	65	23	118	115	111	38	100	75	75	34	216	216	216	41
	GM1536	NU	-	-	-	120	94	88	32	78	71	63	18	118	115	111	40	100	75	75	31	216	216	167	40
	GM2079	NU	-	-	-	120	94	94	38	78	71	65	20	118	115	111	36	100	75	73	31	216	216	197	40
	Common	36	36	34	32	120	94	-	23	78	71	-	13	118	115	-	35	100	75	-	31	216	216	-	40
JL 24	IPAHM103	37	37	33	30	63	46	41	23	60	55	55	25	35	35	29	8	25	25	20	13	112	112	108	80
	GM2301	NU	-	-	-	63	46	44	18	60	55	55	27	35	35	29	8	25	25	25	6	112	112	109	30
	GM1536	NU	-	-	-	63	46	41	15	60	55	55	25	35	35	33	8	25	25	25	7	112	112	93	30
	GM2079	NU	-	-	-	63	46	43	17	60	55	55	21	35	35	34	8	25	25	21	3	112	112	93	31
	Common	37	37	33	30	63	46	-	14	60	55	-	21	35	35	-	8	25	25	-	3	112	112	-	30
TAG 24	IPAHM103	34	32	28	25	52	46	43	22	73	68	64	23	31	31	25	12	214	214	204	145	37	37	35	26
	GM2301	NU	-	-	-	52	46	46	25	73	68	64	28	31	31	25	12	214	214	209	92	37	37	36	4
	GM1536	NU	-	-	-	52	46	43	21	73	68	57	23	31	31	31	12	214	214	203	59	37	37	24	4
	GM2079	NU	-	-	-	52	46	45	23	73	68	63	26	31	31	29	12	214	214	204	90	37	37	30	4
	Common	34	32	28	25	52	46	-	16	73	68	-	22	31	31	-	11	214	214	-	53	37	37	-	4
	Over all	107	105	-	87	235	186	-	53	211	194	-	56	184	181	-	54	339	314	-	87	365	365	-	74
NU: Not used
